# Supplementary material for: Correlation cluster analysis of slope safety monitoring data in reservoir areas
Source: PLoS One. 2025 May 28;20(5):e0324604. doi: 10.1371/journal.pone.0324604 (PMC12119109; doi:10.1371/journal.pone.0324604)
Supplement: S1 Dataset — Comprehensive Safety Monitoring Dataset for Reservoir Areas. (XLSX) [file pone.0324604.s001.xlsx]

## Sheet: Sheet1
Comprehensive Safety Monitoring Dataset for Reservoir Areas
Serial No.	Sedimentation(mm)	Crack opening (mm)	Lean (mm)	Seepage (L/min)	Soil Displacement (mm)	Stress (Mpa)	Loading (103KN)	Water Level (Km)	Cross-sections	Place	Area
1	10.83	11.1415	10.7515	2.3212	32.9607	11.4653	1.35405	1.4724	DM1-1	top	Ⅰ
2	8.9	11.4697	10.7885	2.3598	29.7022	26.5989	1.34418	1.47012
3	8.7	12.2029	11.1598	2.4528	27.3747	29.4257	1.34612	1.46836
4	8.83	12.2005	10.9208	2.4829	29.7593	32.5349	1.34277	1.47078
5	10.23	12.221	10.6379	2.4848	36.995	30.8087	1.3355	1.471		middle
6	10.6	11.9081	11.1308	2.9704	39.886	27.1206	1.32916	1.47065
7	11	11.4996	11.6881	2.4519	40.8987	26.0925	1.33861	1.47297
8	9.63	11.1824	11.0167	2.6978	41.405	22.1024	1.34531	1.47343
9	9.33	10.8294	11.4097	2.6398	42.3605	14.502	1.34286	1.4734		bottom
10	7.57	10.4921	11.09	2.5713	43.61	13.9503	1.34264	1.47339
11	7.53	10.2733	10.6654	2.6022	43.6018	12.8458	1.34447	1.47338
12	7.53	10.0745	10.712	2.7865	42.091	5.8821	1.34077	1.47338
13	8.23	10.0178	10.6048	2.7864	40.0493	4.7965	1.34544	1.47338	DM1-2	top
14	8.27	10.0093	11.0646	2.9304	39.0448	3.5794	1.34883	1.47338
15	7.2	10.054	10.7592	3.5694	39.543	4.7431	1.34276	1.47338
16	7.67	10.2094	10.7434	3.6026	38.7018	5.3601	1.34658	1.47336
17	4.77	10.3156	10.6551	3.122	38.2527	7.0963	1.32576	1.47335		middle
18	4.4	10.3705	10.8339	2.999	38.7345	11.1145	1.33858	1.47212
19	8.67	10.6272	12.3366	2.7517	40.1392	8.1908	1.3354	1.47297
20	10.05	11.112	11.5231	2.7649	41.2988	9.9785	1.33947	1.47508
21	9.8	11.4393	11.0146	2.9214	42.3687	14.5475	1.33952	1.47557		bottom
22	3.33	11.7003	10.7354	2.8561	44.3613	18.6102	1.34008	1.47653
23	4.83	11.9287	11.7855	2.9231	44.9738	26.6356	1.34204	1.47764
24	7.4	11.8799	11.3072	2.9682	44.6063	28.3004	1.33633	1.47811
25	8.6	11.6975	10.8875	3.624	43.6018	23.5864	1.34296	1.47801	DM1-3	top
26	6.97	11.3964	11.2015	2.8698	41.993	21.8301	1.33837	1.47735
27	5.37	10.8521	11.095	2.8829	40.7598	10.8092	1.34015	1.47649
28	7.73	10.4396	11.3269	2.8779	39.9595	5.0775	1.336	1.47715
29	12.1	10.3277	10.4546	2.8946	41.8215	1.075	1.34334	1.477		middle
30	8.57	10.1763	11.0092	2.9231	44.2715	6.4586	1.34208	1.47678
31	8.63	10.1287	11.8165	2.9909	45.8558	1.6366	1.3456	1.47591
32	9.07	10.2114	12.2055	2.8845	45.8068	4.5791	1.34365	1.47518
33	6.13	10.3893	11.406	2.6768	45.4067	8.9283	1.33771	1.47494		bottom
34	5.67	10.8097	11.1741	2.7599	44.5247	7.7014	1.33129	1.47565
35	5.67	11.0844	11.0751	2.6975	43.8632	13.4934	1.33321	1.47533
36	8	11.2865	11.5791	2.66	42.4177	12.7687	1.32898	1.47313
37	8.7	11.4716	10.8806	2.6616	41.4867	15.6005	1.32879	1.47311	DM1-4	top
38	7	11.5081	10.6188	2.6531	41.062	17.3921	1.34274	1.47312
39	6.6	11.5596	10.9838	2.3186	40.5965	15.0004	1.32957	1.47311
40	6.73	11.5995	11.2226	2.0727	40.4658	14.3953	1.33052	1.47307
41	8.43	11.6072	10.9751	1.9855	41.1273	14.9954	1.3342	1.47306		middle
42	10.3	11.5863	10.8375	2.0616	42.0502	19.7828	1.33047	1.47336
43	10.23	11.5566	11.1512	1.9501	43.3242	15.5906	1.32471	1.47367
44	9.97	11.6586	12.9182	1.8096	43.8958	16.1918	1.324	1.47365
45	10.7	11.6131	12.548	1.7624	44.5573	15.5897	1.32888	1.47364		bottom
46	10.3	11.3641	11.4425	1.6479	45.8313	14.9757	1.33213	1.47362
47	9.67	11.2427	11.1641	1.72	46.4602	15.0152	1.32512	1.47361
48	5.27	11.0396	11.4318	1.5338	47.2768	10.9515	1.33273	1.47565
49	5.9	10.8659	11.8353	1.7308	48.6325	8.6191	1.33803	1.47769	DM1-5	top
50	10.13	10.81	11.1721	1.7498	47.9547	9.8964	1.32933	1.47768
51	11.43	10.7709	10.9102	1.7795	47.922	11.1353	1.32667	1.47767
52	11.7	10.74	12.1833	1.8109	47.0318	9.3427	1.33435	1.47768
53	7.7	10.7034	11.3905	1.7851	46.5745	10.5608	1.32642	1.47769		middle
54	9.03	10.5454	11.482	1.7733	45.9212	9.3763	1.32779	1.47755
55	6.33	10.7386	11.3374	1.8498	46.403	10.6369	1.32954	1.4771
56	7.9	11.2178	11.4714	1.7612	45.4883	10.5905	1.32879	1.4768
57	9.17	11.2723	12.4871	1.5538	45.3005	18.2175	1.32914	1.47615		bottom
58	10.1	11.632	11.4789	1.4502	44.198	19.3328	1.33042	1.47544
59	10.77	11.7438	10.597	1.7432	44.2797	21.0701	1.33465	1.47526
60	15.63	11.7663	12.6431	1.7737	44.2062	20.4146	1.32952	1.47511
61	10.6	11.7335	11.8088	1.7172	44.1082	23.3481	1.33855	1.47506	DM1-6	top
62	9.57	11.7326	11.1827	1.8671	43.7815	18.5815	1.33295	1.47505
63	9.9	11.5698	11.1899	1.8933	43.4058	18.6032	1.33834	1.47504
64	8.43	11.29	10.8893	1.8768	42.7525	16.2194	1.33999	1.47503
65	6.77	10.9559	11.291	2.0406	42.4258	7.3397	1.33436	1.47466		middle
66	6.8	10.637	11.0775	2.2438	42.1645	10.4492	1.33424	1.47379
67	10.33	10.2235	10.7741	2.0793	41.8787	11.1452	1.34098	1.47251
68	9.47	10.2576	12.0808	2.126	41.9358	4.1914	1.34042	1.47012
69	9.87	10.6154	12.6675	2.1069	41.9603	9.0222	1.34261	1.46844		bottom
70	10.27	11.6978	12.5125	2.3287	43.5202	13.0968	1.34907	1.46913
71	11.57	11.8071	11.2011	2.3568	41.6663	21.767	1.34561	1.47162
72	9.93	11.8022	11.4329	2.2789	41.6827	24.5889	1.34519	1.47223
73	9.7	11.7806	11.976	2.4865	42.4667	22.1913	1.34006	1.4723	DM2-1	top	Ⅱ
74	9.77	11.7659	11.9784	2.5261	42.3687	11.3965	1.34451	1.47088
75	10.87	11.7582	10.612	2.5549	42.1482	14.3992	1.34419	1.46818
76	11.33	11.7112	11.0174	2.4627	42.8587	18.0061	1.35522	1.46807
77	11.03	11.6636	10.7867	2.3108	43.169	13.8238	1.35515	1.46801		middle
78	8.7	11.6202	11.8427	2.3457	43.7815	16.8443	1.35524	1.47084
79	5.13	11.5178	10.8765	2.4059	43.7407	19.2577	1.34893	1.47355
80	6.13	11.419	10.8894	2.3192	44.5328	13.3007	1.34941	1.47315
81	10.3	11.2799	11.3778	2.3586	45.2842	12.1469	1.35427	1.47376		bottom
82	12.3	11.182	11.6493	2.3224	45.2025	12.1923	1.35639	1.47463
83	11.53	11.0967	11.4158	2.2388	45.5537	12.2437	1.35888	1.47436
84	6.1	11.0019	10.3546	2.1594	45.6925	12.2714	1.34753	1.47355
85	7.07	10.9207	12.1043	2.2081	46.6153	12.9021	1.35344	1.47266	DM2-2	top
86	5.7	10.8675	10.6142	2.0285	47.2687	14.1508	1.35834	1.47191
87	9.1	10.7929	10.8456	2.123	47.5463	9.9607	1.34802	1.47097
88	9.07	10.6868	10.699	2.1855	47.1135	13.5922	1.35348	1.47041
89	9.87	10.7386	10.4996	2.1196	48.0037	11.245	1.35785	1.47041		middle
90	10.3	10.7746	11.1121	2.0553	47.8322	14.2279	1.35483	1.47042
91	14.6	10.9082	10.9431	2.0449	48.167	12.386	1.35425	1.47306
92	12.83	11.2423	11.1443	2.0703	56.2602	12.9229	1.35288	1.4757
93	11.73	11.3362	11.9434	2.0331	47.8403	15.2504	1.34768	1.47568		bottom
94	9.87	11.3778	12.7008	2.0003	47.3667	16.9411	1.35357	1.47568
95	7.87	11.3925	11.4262	1.8692	47.0073	1.9443	1.35345	1.47566
96	8.27	11.9099	11.3939	1.9575	46.6807	15.7497	1.34218	1.47566
97	9.63	11.9218	12.0141	1.9604	46.1743	16.2441	1.34908	1.47566	DM2-3	top
98	11.27	11.917	11.0926	1.8033	45.5455	16.7544	1.3411	1.47564
99	9.4	11.9086	11.8013	1.8853	44.8432	27.6421	1.34054	1.47564
100	10.9	11.8983	10.8728	1.8641	44.1898	17.4049	1.33674	1.47562
101	10.67	11.8967	10.8067	1.8226	43.5773	15.5827	1.33753	1.47561		middle
102	8.93	11.903	11.2337	1.6292	44.051	13.2049	1.33833	1.47561
103	7.5	11.8898	10.8832	1.9086	43.708	16.2185	1.33982	1.47465
104	8.07	11.8808	10.9195	2.1411	43.5365	16.8216	1.33759	1.4737
105	7.97	11.8597	10.9341	2.102	46.991	15.0933	1.33367	1.47369		bottom
106	10.07	11.8743	12.8994	2.1781	53.7203	9.8302	1.33793	1.47364
107	11.97	11.8636	12.1212	2.2081	53.3365	6.8809	1.34086	1.47314
108	10.03	11.8512	11.2799	2.0919	53.2222	7.0627	1.34063	1.4717
109	8.17	11.8314	11.5434	2.1024	53.2875	7.117	1.33723	1.47249	DM2-4	top
110	5.63	11.8159	12.2429	1.9484	52.9282	1.8105	1.34679	1.47426
111	7.07	11.7631	12.0221	1.7059	53.3773	4.2635	1.34321	1.47426
112	9.73	11.7429	10.8126	2.2674	53.7367	3.7454	1.35038	1.47447
113	11.53	11.6876	11.4446	1.9901	54.6513	1.3803	1.35055	1.47447		middle
114	14.37	11.6527	11.3614	2.205	55.0842	6.1272	1.34753	1.47347
115	9.8	11.5914	11.1239	2.1977	54.8228	6.0264	1.35313	1.47267
116	10.13	11.5625	11.4083	2.0047	55.1658	16.8232	1.35119	1.47266
117	6.8	11.4817	11.8753	4.7983	55.7293	12.552	1.3603	1.47264		bottom
118	8.6	11.4246	12.0996	2.1094	56.1458	13.1165	1.36445	1.47262
119	9	11.3058	13.1464	2.1212	55.958	13.0108	1.36326	1.47259
120	8.27	11.2097	12.0607	2.2598	53.6713	17.033	1.36165	1.47259
121	8.97	11.0458	11.3024	2.5727	57.1013	22.8665	1.36781	1.47257	DM2-5	top
122	9.23	10.9181	11.9949	2.116	58.751	17.3921	1.36871	1.47257
123	6.77	10.8675	11.7001	2.5711	59.8862	20.992	1.37533	1.47257
124	8.7	10.7985	11.5049	1.1876	60.8825	20.9871	1.37043	1.47259
125	9.1	10.7399	11.122	1.1639	59.9597	18.5617	1.36954	1.47258		middle
126	10.3	10.69	11.2133	1.791	60.1393	18.5924	1.37488	1.47228
127	9.73	10.6015	11.1425	1.8066	58.8735	16.7949	1.37509	1.47393
128	8.83	10.5177	11.1555	1.9085	58.9062	22.8211	1.37596	1.47586
129	11.53	10.4776	11.4613	2.2388	59.7065	9.6632	1.36998	1.47585		bottom
130	6.5	10.481	11.7738	2.2526	59.5187	13.885	1.37584	1.47585
131	8.73	10.4103	12.9125	2.2605	58.114	18.7179	1.36905	1.47585
132	11.7	10.3688	12.3247	5.0171	57.9098	13.4124	1.37827	1.47584
133	10.33	10.3278	11.316	7.6097	57.9507	15.2227	1.36767	1.47584	DM2-6	top
134	9.43	10.2611	11.7257	2.4913	57.722	13.4232	1.36458	1.47584
135	7.67	10.2444	11.8057	2.5484	57.477	14.6314	1.37305	1.47496
136	8.93	10.2221	11.9702	8.2451	57.6403	15.2326	1.36537	1.47459
137	10.43	10.2238	10.8425	2.6016	56.3582	17.6361	1.37377	1.47532		middle
138	13.03	10.2271	11.1253	3.7574	55.4517	21.8441	1.37682	1.47557
139	12.9	10.2567	11.1567	3.6778	55.3292	20.0773	1.37939	1.47555
140	10.33	10.2702	11.0518	3.1712	54.6268	21.9439	1.37197	1.47553
141	5.07	10.2925	11.0775	2.3851	54.586	21.9439	1.37917	1.47453		bottom
142	6.5	10.3159	10.9613	2.4242	53.3855	18.9787	1.37961	1.47557
143	10.97	10.3782	12.1669	2.1352	53.4998	20.1622	1.37266	1.4776
144	11.7	10.43	12.4358	2.0329	53.2548	19.9745	1.37874	1.47759
145	12.87	10.4507	11.8965	1.9707	52.7567	22.1883	1.37069	1.47758	DM3-1	top	Ⅲ
146	8.97	10.4644	11.0266	2.0853	52.5933	22.7559	1.37161	1.47737
147	8.77	10.5158	12.8353	1.8134	53.4835	20.3592	1.37324	1.47614
148	6.7	10.5605	12.2796	1.8961	53.9735	10.7677	1.37398	1.47502
149	9.8	10.5797	10.9653	1.8513	54.5778	14.3716	1.37009	1.47491		middle
150	10.17	10.7572	10.5972	1.8746	54.88	19.763	1.37091	1.47491
151	8.97	10.8877	10.9928	1.6975	55.272	16.782	1.36204	1.47491
152	10.2	11.323	10.9657	1.639	56.2112	19.7769	1.36143	1.47487
153	11.77	11.6417	11.4009	2.1655	56.2275	18.6309	1.36388	1.47406		bottom
154	9.97	11.8163	11.7572	1.9008	56.6032	15.6559	1.35932	1.4731
155	10	11.8362	11.9139	1.9637	57.7302	16.2906	1.35555	1.4726
156	11.6	11.8574	11.9197	1.9693	57.1748	12.834	1.3613	1.47245
157	11.23	11.9289	11.8362	1.9299	58.3753	11.0977	1.36895	1.47254	DM3-2	top
158	10.87	11.9578	11.5418	2.0003	58.6448	14.752	1.37331	1.47252
159	11.47	11.9573	11.8316	1.8923	58.5795	13.5932	1.37418	1.47254
160	12.63	11.9711	11.4537	2.1003	58.849	8.8898	1.3708	1.47255
161	10.03	11.9674	11.0003	1.8921	59.3063	6.5465	1.37296	1.47254		middle
162	11.13	11.9723	10.9941	2.1169	58.9143	5.9721	1.38571	1.47254
163	12.47	11.9597	11.2763	2.1292	58.6693	13.1492	1.3957	1.47253
164	10.9	11.9631	11.3211	2.1655	58.212	13.7246	1.39605	1.47251
165	10.17	11.9621	11.2898	2.2296	57.232	14.8587	1.40621	1.4725		bottom
166	11.83	11.9648	11.3661	2.0569	56.9788	11.8194	1.3994	1.47234
167	11.27	11.9866	11.1477	2.1146	56.5052	15.2731	1.40142	1.47205
168	11.9	11.976	13.1243	2.1928	56.2357	19.3447	1.39752	1.47178
169	11.47	11.9026	13.3583	2.3074	56.1377	23.4766	1.41213	1.47274	DM3-3	top
170	11.3	11.853	11.2247	2.3913	54.88	21.0078	1.39535	1.47384
171	9.9	11.8286	10.7772	2.4125	54.7493	19.2103	1.40424	1.47288
172	5.17	11.8136	12.9831	2.3585	54.4962	19.764	1.40521	1.47181
173	7.27	11.7979	13.2541	2.3278	54.341	18.5697	1.41292	1.47188		middle
174	10.9	11.7766	11.1861	1.1957	53.6795	13.7675	1.40422	1.47205
175	12.77	11.7394	11.4268	1.9602	53.5407	13.8268	1.40633	1.47204
176	12.6	11.7124	10.8628	2.0943	52.969	14.4971	1.40069	1.47141
177	8.9	11.6635	12.0577	2.3193	52.136	16.3716	1.39991	1.47074		bottom
178	9.07	11.5105	11.8813	2.3993	52.4545	13.4252	1.39071	1.47055
179	7.43	11.4701	11.8803	3.7051	52.5688	8.6625	1.39587	1.47033
180	9.47	11.4305	12.6839	3.0651	52.7158	8.7278	1.39648	1.47026
181	12.2	11.4186	12.5973	3.0751	53.5978	8.2037	1.38637	1.47101	DM3-4	top
182	10.4	11.4042	11.3444	3.099	53.7775	9.4317	1.38937	1.47049
183	10.9	11.399	11.4948	2.9021	54.3247	7.7093	1.38878	1.46924
184	16	11.3957	12.2133	2.2963	54.5778	4.1963	1.38734	1.46923
185	13.47	11.3938	12.3159	2.3366	55.8273	7.7923	1.39462	1.4712		middle
186	14.13	11.3857	11.5134	2.2867	57.575	7.2129	1.39509	1.47349
187	12.57	11.3786	10.9492	2.1857	58.1793	8.4369	1.38689	1.47333
188	8.93	11.3791	12.039	2.1172	59.2573	7.8081	1.38937	1.47287
189	9.8	11.3756	11.5412	1.94	59.8535	7.1872	1.38704	1.47271		bottom
190	9.7	11.3764	11.6559	2.1396	58.9715	12.5006	1.38354	1.47256
191	12.13	11.3708	11.0275	2.0349	59.6983	17.7883	1.30717	1.47243
192	11.3	11.3648	12.3764	1.8599	59.6902	17.1131	1.30411	1.47247
193	11.6	11.3479	12.1002	2.0479	59.9025	19.9784	1.29625	1.47267	DM3-5	top
194	11.5	11.2874	12.6269	1.9764	60.2047	22.8843	1.28716	1.47272
195	9.5	11.2113	11.3925	1.8528	59.8208	21.6682	1.28978	1.47281
196	9.47	11.1815	11.3535	2.265	59.7555	22.2654	1.28874	1.47224
197	10.6	11.1293	12.7265	2.1772	59.0123	19.2874	1.28559	1.47289		middle
198	11.4	11.1228	12.2973	2.2238	58.4733	16.9164	1.28531	1.47399
199	12.03	11.1538	11.073	2.2403	58.4325	13.972	1.27617	1.47259
200	11.93	11.1888	11.4256	2.2816	58.0078	14.5702	1.28691	1.47308
201	10.4	11.2155	11.2035	1.9899	57.1585	15.1792	1.28393	1.47455		bottom
202	8.3	11.2978	11.7655	2.3833	56.5378	14.0145	1.28634	1.47435
203	6	11.3449	11.0029	2.0794	56.7502	13.443	1.27849	1.47453
204	7.13	11.3816	10.6718	2.2651	55.8355	11.076	1.28341	1.47472
205	10.6	11.4053	11.7492	2.1317	55.4353	12.8982	1.28817	1.47443	DM3-6	top
206	13.8	11.6642	12.7359	2.2129	55.5007	12.3148	1.28442	1.47373
207	12.7	11.9656	11.9357	2.3486	55.3373	11.1817	1.28505	1.47331
208	7.93	11.9719	10.9375	2.0853	54.6023	10.0338	1.28225	1.47317
209	9.4	12.0146	13.0382	2.0662	54.5697	9.4712	1.29097	1.47294		middle
210	5.87	12.0377	12.0468	6.2273	53.949	6.5011	1.29601	1.47248
211	8.13	12.0576	11.2277	3.0083	53.6877	10.1118	1.29657	1.47237
212	9.77	12.0642	11.5222	3.2803	53.7938	10.1227	1.29788	1.47191
213	10.67	12.0845	11.4622	3.4063	54.2512	11.9182	1.29639	1.47119		bottom
214	12	12.0792	11.9082	3.305	55.0597	15.444	1.30563	1.47044
215	16.37	12.0879	11.8327	3.0623	55.0842	11.8421	1.31211	1.47126
216	14.1	12.0913	10.9251	4.1589	55.4517	10.6606	1.31533	1.47282
217	12	12.093	11.6689	2.4877	55.7538	10.625	1.31037	1.47286	DM4-1	top	Ⅳ
218	11.03	12.0939	11.1981	2.5159	57.1013	12.9407	1.31458	1.47286
219	9.7	12.0902	12.2889	2.6137	57.9017	14.6907	1.30734	1.47319
220	9.57	12.0829	11.3097	3.814	58.5468	15.2662	1.30668	1.47334
221	9.53	12.0787	11.5194	3.3517	59.1103	16.4032	1.30629	1.47281		middle
222	11.33	12.0516	11.3853	2.3115	59.5758	16.9658	1.31371	1.47274
223	9.23	12.0089	10.7644	2.2127	59.8127	15.1921	1.31886	1.47306
224	8.5	11.9874	10.3404	2.0345	59.6248	11.6722	1.31637	1.47436
225	11.17	11.9675	11.5961	2.7764	60.7355	11.161	1.31748	1.47454		bottom
226	8.77	11.9341	11.3613	2.0628	61.299	7.0795	1.32121	1.47325
227	10.33	11.8888	12.4164	1.5375	61.6338	5.9632	1.31868	1.47274
228	11.47	11.8568	10.7303	1.2509	60.9315	3.6584	1.32088	1.47248
229	11.77	11.8147	10.6483	3.4167	60.7927	7.8713	1.32282	1.4725	DM4-2	top
230	13.8	11.7267	11.3055	1.1002	60.2537	6.0946	1.31907	1.4737
231	13.1	11.5812	12.2726	1.3013	59.7963	7.3334	1.32105	1.4746
232	13.23	11.4418	11.0531	3.4738	59.2165	3.7839	1.32192	1.4737
233	9.87	11.3924	10.985	4.8807	58.408	3.8481	1.31975	1.47309		middle
234	3.63	11.2988	12.0652	3.5866	58.1875	0.9333	1.31671	1.47307
235	5.63	11.2206	12.02	3.8043	57.771	0.9847	1.31758	1.47307
236	11.63	11.157	10.951	3.7222	57.6485	5.6881	1.3156	1.47225
237	12.6	11.1129	11.3023	3.7714	57.4525	5.003	1.3142	1.47144		bottom
238	11.97	11.0506	11.8863	3.882	56.791	3.8234	1.30682	1.47144
239	8.6	10.9528	11.2996	3.7475	55.7947	4.4285	1.30992	1.47141
240	10.6	10.8833	11.2307	4.0116	55.5578	6.225	1.30411	1.47138
241	6.3	10.8277	11.2445	4.0678	55.1658	7.9662	1.29542	1.47135	DM4-3	top
242	7.87	10.7213	11.3766	3.816	55.2557	8.4922	1.30129	1.47135
243	9.4	10.7377	10.5217	3.939	53.7612	10.7021	1.30069	1.47134
244	10.27	10.7407	12.0612	3.7512	54.2185	15.3956	1.30153	1.47133
245	11.03	10.7473	10.3925	3.4615	54.2022	12.9051	1.30194	1.47134		middle
246	16.77	10.7514	10.6904	3.5101	54.4227	15.8535	1.29097	1.47134
247	13.77	10.7671	10.6542	3.4615	55.3618	15.2128	1.29327	1.47134
248	12.17	10.8016	10.4678	3.4464	55.7375	13.4183	1.2854	1.47133
249	11.93	10.8471	10.7305	3.7118	56.2275	8.0614	1.28741	1.47291		bottom
250	10.37	10.8818	10.7815	3.1687	56.7175	5.7053	1.28753	1.47451
251	9.27	10.9469	10.9064	2.9691	57.4117	11.775	1.27147	1.47446
252	9.53	10.9969	10.9941	2.5645	58.3835	7.651	1.29439	1.47473
253	12.37	11.1109	10.6928	2.7649	58.5877	8.3183	1.29021	1.47506	DM4-4	top
254	10.27	11.2404	10.8883	2.4321	58.4815	5.9889	1.29195	1.47505
255	10.7	11.4071	10.6052	2.272	59.535	6.1015	1.28914	1.47503
256	13.37	11.5687	10.861	2.1035	60.0087	1.9676	1.28837	1.47503
257	10.57	11.6561	12.3887	2.3607	59.78	1.4406	1.2895	1.47503		middle
258	11.03	11.7884	10.5545	2.2305	60.1312	2.7308	1.29317	1.47501
259	9.87	11.8733	10.6018	2.2071	60.2455	1.0055	1.29526	1.47501
260	11.47	11.9962	10.9545	2.4532	60.7682	1.6343	1.3004	1.475
261	13.23	12.0679	10.4889	2.2915	61.0703	0.4409	1.30585	1.47499		bottom
262	12.37	12.1081	10.9056	2.4464	60.9478	2.8049	1.31278	1.47499
263	13.23	12.1318	10.7657	2.4703	60.7028	4.5886	1.29829	1.47498
264	9.3	12.1878	12.8963	2.2506	60.3762	4.5224	1.29669	1.47547
265	7.6	12.182	10.5296	2.2281	60.368	6.8518	1.30987	1.47547	DM4-5	top
266	7	12.1541	10.7606	2.2379	59.2982	10.3806	1.31188	1.47496
267	10.2	12.1389	11.0892	2.4024	59.5677	10.8928	1.3137	1.47494
268	13.33	12.1187	10.4584	2.2836	58.9715	8.3568	1.30492	1.47493
269	13.07	12.0796	11.7918	2.3629	58.7183	13.6406	1.31581	1.47492		middle
270	7.47	11.9926	10.9838	2.4227	59.3962	15.9305	1.31816	1.47491
271	8.73	11.9058	10.9985	2.6145	55.811	12.2625	1.32172	1.47491
272	5.5	11.8254	10.951	2.2634	56.6032	15.8149	1.32024	1.4749
273	7.3	11.7483	10.9395	2.3475	56.1458	14.6038	1.32268	1.47489		bottom
274	10.2	11.6798	10.2867	2.2835	56.0723	19.3921	1.32291	1.47489
275	11.3	11.5652	10.4939	2.1276	56.6195	17.6687	1.31739	1.4749
276	13.97	11.5188	12.0885	2.1547	55.762	13.5082	1.31689	1.4749
277	14.97	11.4656	11.9967	2.1657	55.517	15.363	1.32131	1.47489	DM4-6	top
278	12.87	11.4179	10.5958	2.0805	54.9045	14.7619	1.31358	1.47486
279	10.57	11.3018	11.333	1.9854	54.733	12.4275	1.31214	1.47486
280	9	11.2359	10.8951	2.0123	54.6758	15.4351	1.31484	1.47484
281	11.27	11.1625	11.4994	1.9487	54.7085	11.8827	1.31831	1.47483		middle
282	11.33	11.1228	11.3173	1.818	55.1658	13.692	1.31165	1.47482
283	11.2	11.1052	11.3638	1.7923	55.4108	10.7318	1.31091	1.47481
284	13.9	11.0352	11.2464	1.8873	56.8318	8.4171	1.30354	1.47481
285	8	10.9449	10.7148	1.8417	55.8273	6.6345	1.30512	1.4748		bottom
286	8.63	10.8534	10.7295	1.9063	57.085	7.2751	1.30943	1.4748
287	11.03	10.8309	10.298	1.914	57.6812	6.7343	1.30816	1.4748
288	7.73	10.8226	10.7736	1.8285	57.6077	7.2939	1.30156	1.47478
289	5.77	10.8237	12.339	1.8656	58.1385	12.6587	1.30033	1.47478	DM5-1	top	Ⅴ
290	7.13	10.8085	10.5881	1.8552	59.4207	8.4003	1.3015	1.47476
291	7.33	10.7694	12.0232	1.8028	60.074	13.1324	1.3016	1.47476
292	10.27	10.7589	10.5239	1.9359	60.7273	14.8172	1.3406	1.47474
293	11.03	10.7524	11.4646	1.9985	60.8172	18.3391	1.29026	1.47474		middle
294	9.37	10.7594	12.1182	1.8836	60.8008	18.8878	1.32348	1.47472
295	6.6	10.7672	10.3795	1.8486	61.1683	17.0291	1.28033	1.47472
296	3.77	10.774	11.5543	1.8031	61.4297	22.3543	1.2822	1.4747
297	5.67	10.7778	11.0639	1.6354	62.1565	22.2595	1.28552	1.4747		bottom
298	8.93	10.7934	10.754	1.9439	62.1483	27.0182	1.28081	1.4747
299	9.37	10.8194	11.2653	1.5702	61.3888	22.8745	1.28501	1.47469
300	9.93	10.874	10.5909	1.5847	60.368	25.9068	1.28204	1.47469
301	4.43	10.9376	13.3782	1.6056	59.8617	24.7223	1.29126	1.47468	DM5-2	top
302	6.43	11.0433	11.0544	1.573	59.3962	23.5467	1.28462	1.47468
303	2.67	11.1207	10.5457	1.4548	59.2818	23.5784	1.28138	1.47468
304	7.1	11.2042	11.6522	1.4439	58.9143	20.013	1.27983	1.47467
305	8.93	11.3643	11.4239	1.7455	57.9833	17.6371	1.28067	1.47462		middle
306	7.93	11.5235	11.9558	1.5456	57.624	21.2845	1.28057	1.47456
307	7.33	11.6989	11.7657	1.5983	57.0442	20.7367	1.28797	1.47455
308	10.63	11.8347	10.6824	1.3618	57.0605	20.1978	1.29497	1.47454
309	7.57	11.9126	11.3665	1.5904	56.3827	17.8239	1.29083	1.47453		bottom
310	7.57	11.9609	11.8705	1.7698	56.5378	17.2376	1.29701	1.47453
311	7.67	11.9644	11.492	1.5951	55.6885	15.4539	1.29857	1.47453
312	5.67	12.015	10.5131	1.5194	55.5905	13.695	1.31497	1.47451
313	4.27	12.0263	10.9822	1.6251	55.2883	12.5441	1.30567	1.4745	DM5-3	top
314	4.47	12.0322	12.9517	1.6585	54.439	13.7888	1.30456	1.4745
315	8.43	11.9965	11.1234	1.7828	54.341	16.1746	1.31068	1.47449
316	3.3	11.9546	11.151	1.9138	54.6268	14.9832	1.30799	1.47449
317	4.7	11.9447	11.051	1.8327	54.8718	19.7103	1.31013	1.47447		middle
318	10.1	11.8983	11.3044	1.8004	56.0233	16.6246	1.30629	1.47447
319	8.27	11.8297	12.2136	2.1366	56.5133	20.7772	1.31147	1.47446
320	9.8	11.7917	11.0203	2.3692	56.9462	22.4848	1.31626	1.47445
321	10.5	11.7991	11.4315	2.6507	57.428	24.8389	1.31781	1.47445		bottom
322	10.83	11.8142	11.3358	2.7931	58.1058	22.9802	1.32332	1.47445
323	12.5	11.7786	10.7623	3.0389	58.5142	24.1133	1.32212	1.47445
324	11.87	11.7463	10.8263	3.1388	59.045	26.5791	1.31699	1.47445
325	11.73	11.7142	10.8628	3.3584	59.3717	18.8394	1.31564	1.47443	DM5-4	top
326	8	11.6815	13.324	3.313	59.7392	15.8831	1.31814	1.47443
327	3.97	11.6452	10.6232	3.2837	61.1765	12.3069	1.31831	1.47442
328	5.27	11.6001	11.3154	3.2259	61.2827	12.9654	1.31091	1.47441
329	10.2	11.5691	11.0221	2.9873	61.9523	11.2341	1.31332	1.47439		middle
330	12.77	11.5217	10.7012	2.9578	61.7808	11.3072	1.30961	1.47439
331	12.3	11.494	12.2795	2.788	61.6583	12.4275	1.30638	1.47438
332	9.97	11.5146	11.0287	2.8531	61.6093	13.1403	1.30516	1.47437
333	8.7	11.4446	11.5711	2.7557	61.6502	14.3425	1.30737	1.47436		bottom
334	3.57	11.4178	11.866	2.7749	60.9968	12.549	1.30729	1.47436
335	8.17	11.3092	10.8117	2.455	60.319	10.1879	1.29668	1.47436
336	10.47	11.2625	10.5172	2.6633	60.123	10.2107	1.30441	1.47436
337	10.63	11.2362	11.4736	2.5791	59.8698	18.6118	1.29726	1.47434	DM5-5	top
338	11.77	11.2016	13.5882	2.5613	59.4125	17.983	1.29672	1.47433
339	15.63	11.1636	13.4958	2.259	58.6938	16.1124	1.29458	1.47433
340	11.97	11.134	11.5413	2.3965	58.2202	16.6473	1.30094	1.47432
341	11.03	11.1186	11.4628	2.3317	57.9997	16.5603	1.2942	1.47432		middle
342	11.17	11.095	10.9933	2.23	57.3055	12.3129	1.2928	1.47431
343	10.87	11.0803	10.8378	4.0092	56.7992	18.8325	1.29097	1.47432
344	11.17	11.074	11.2377	2.2597	56.4807	18.1474	1.29066	1.47432
345	12.03	11.0807	10.5582	2.0633	55.6313	16.2817	1.28557	1.47431		bottom
346	11.47	11.0769	10.8776	1.9949	55.8192	17.4692	1.28865	1.47428
347	4.77	11.0765	10.6668	2.0868	55.958	11.522	1.29317	1.47426
348	7.43	11.1486	10.9155	1.94	55.1658	15.7675	1.29128	1.47424
349	11.53	11.1514	10.9981	1.6898	54.782	14.6028	1.2878	1.47424	DM5-6	top
350	7.77	11.1422	11.9337	1.5446	55.2312	14.0412	1.29634	1.47422
351	7.17	11.1449	11.9058	1.4741	56.007	17.0864	1.29293	1.47422
352	8.63	11.1374	11.2175	1.5229	56.5378	20.1721	1.29598	1.47422
353	8.77	11.1659	10.9029	1.4794	56.6358	17.2089	1.29934	1.4742		middle
354	11.9	11.2413	12.5401	1.3705	57.7792	12.4611	1.2982	1.4742
355	12.6	11.2936	10.999	1.4493	58.016	13.7533	1.29848	1.47419
356	12.8	11.36	11.021	1.437	58.3508	12.6587	1.29801	1.47419
357	7.57	11.4277	11.3076	1.58	59.0532	14.5263	1.30433	1.47419		bottom
358	3.43	11.4846	10.6215	1.5991	59.9107	16.9704	1.30374	1.47418
359	5.47	11.5452	11.2628	1.6127	60.4007	16.3633	1.30877	1.47418
360	9.7	11.5961	10.496	1.5946	60.3272	14.5451	1.30379	1.47418
361	10.5	11.687	11.7198	1.7625	61.2582	10.3569	1.31099	1.47417	DM6-1	top	Ⅵ
362	11.93	11.7957	11.0524	1.7848	61.0132	12.7081	1.30315	1.47416
363	9.07	11.8229	10.7779	1.8485	61.2827	18.6523	1.32096	1.47416
364	9.2	11.8232	11.2862	1.9546	60.6865	16.1697	1.31694	1.47416
365	5.1	11.8234	10.4434	2.0628	60.4415	23.246	1.32008	1.47416		middle
366	7.4	11.7794	12.8012	1.9844	59.6983	23.1709	1.31747	1.47416
367	8.47	11.6899	11.4925	2.0366	59.5922	21.9034	1.3218	1.47416
368	7.67	11.6361	10.9962	2.2004	59.3308	24.8281	1.31952	1.47415
369	10.17	11.5385	10.954	2.2282	59.094	22.9831	1.31768	1.47415		bottom
370	13.23	11.4492	11.2503	2.4947	57.624	18.7554	1.3239	1.47415
371	8.97	11.3543	11.1439	3.387	57.1422	20.547	1.31941	1.47415
372	7.6	11.2072	11.6239	3.9018	56.4562	21.1481	1.32529	1.47414
373	9.93	11.1521	11.5286	3.4161	55.3047	15.1763	1.3211	1.47414	DM6-2	top
374	10.5	11.0654	11.9659	3.4082	55.125	16.424	1.29085	1.47414
375	10.27	10.9996	10.6596	3.5414	54.7493	15.2553	1.31282	1.47413
376	9.3	10.9482	11.0372	3.522	55.4272	15.3383	1.33022	1.47413
377	10.5	10.9301	11.06	3.7207	55.7293	15.3946	1.32149	1.47412		middle
378	3.87	10.9112	12.2098	3.0997	56.6032	13.0365	1.32162	1.47412
379	6	10.8933	12.3656	2.7982	57.3218	12.5184	1.31842	1.47411
380	11.13	10.8603	11.363	2.7505	57.7547	11.9894	1.30906	1.4741
381	8.4	10.8281	10.4762	2.8411	58.3182	11.4762	1.3135	1.4741		bottom
382	8.83	10.8005	11.044	2.7219	58.8082	9.732	1.31378	1.4741
383	8.73	10.7608	11.0831	2.6847	59.2655	9.1813	1.31542	1.47409
384	7.5	10.7069	11.4263	2.6008	60.613	9.8052	1.31674	1.47407
385	11.47	10.6829	10.7105	2.6296	61.397	10.4132	1.30047	1.47407	DM6-3	top
386	13.13	10.6389	11.7456	2.3162	61.9932	10.347	1.30419	1.47407
387	12.83	10.5991	10.9491	2.1245	62.083	13.9133	1.30392	1.47406
388	8.47	10.5774	11.2986	1.9899	62.8343	13.2806	1.29604	1.47406
389	6.2	10.6008	11.1278	1.9814	61.936	17.4036	1.30111	1.47405		middle
390	4.4	10.611	12.0008	1.9786	61.887	16.7629	1.29797	1.47405
391	8.3	10.6479	12.1342	1.8947	61.0948	17.3472	1.29111	1.47404
392	10.4	10.6813	11.3477	1.8701	60.7927	17.3018	1.29263	1.47403
393	12.6	10.6918	10.2523	1.72	60.3843	24.4245	1.29147	1.47403		bottom
394	7.77	10.7033	12.0669	1.4447	60.6048	21.3003	1.29151	1.47401
395	10.37	10.7018	11.1251	1.2629	59.927	20.6527	1.29156	1.47401
396	5.83	10.7052	10.7323	1.2329	59.78	20.012	1.28998	1.47399
397	6.27	10.7061	11.1052	1.5059	59.4533	18.79	1.27305	1.47399	DM6-4	top
398	8.03	10.722	11.9091	1.5444	58.9388	19.4237	1.28686	1.47399
399	8.9	10.7484	11.5248	1.5716	58.3345	19.4623	1.29155	1.47399
400	11.3	10.7791	11.3677	1.5705	57.7873	15.3087	1.29026	1.47397
401	10.67	10.8023	10.8101	1.5321	57.5832	15.9523	1.284	1.47397		middle
402	7.13	10.8961	12.0803	1.6335	56.8318	12.9861	1.29004	1.47396
403	7.47	10.9191	12.2255	1.81	58.898	11.8461	1.2902	1.47395
404	7.13	11.0401	11.8091	2.027	55.6395	11.3161	1.29959	1.47395
405	9.73	11.3076	11.1138	2.0662	55.3537	11.4021	1.29969	1.47394		bottom
406	10.53	11.4185	11.2316	2.4107	55.2638	10.2709	1.30144	1.47393
407	11.13	11.5366	11.2702	2.8414	55.223	9.1358	1.30398	1.47393
408	13.47	11.6817	10.7909	3.6491	55.3863	9.1744	1.30847	1.47392
409	6.53	11.7638	10.3956	3.1236	56.0152	9.8388	1.31404	1.47391	DM6-5	top
410	6.53	11.8501	12.6028	3.5525	55.5007	10.4587	1.31812	1.47391
411	10.93	11.9554	11.9976	3.5155	56.3418	8.7086	1.31503	1.47391
412	8.2	12.0464	11.1227	3.6585	57.5097	9.291	1.31267	1.4739
413	7.43	12.0402	11.9022	3.6954	58.4325	9.2673	1.31016	1.47389		middle
414	6.77	12.0603	10.6813	3.7385	58.4407	12.2305	1.31114	1.47389
415	8.2	12.013	12.3267	3.5343	59.4125	10.351	1.31734	1.47389
416	11.83	11.9872	11.2695	3.4031	59.9107	18.0768	1.31942	1.47388
417	11.1	11.9615	11.1352	3.2363	60.025	17.369	1.31134	1.47387		bottom
418	10.77	11.8982	11.0797	3.0313	60.5477	14.2151	1.31813	1.47387
419	5.87	11.8256	11.424	3.0096	60.6538	14.7204	1.31899	1.47387
420	3.83	11.7623	11.1096	2.9265	61.7073	19.4198	1.31688	1.47386
421	5.1	11.6275	12.1412	2.8433	61.6257	19.3625	1.32149	1.47385	DM6-6	top
422	9.7	11.5178	11.9317	2.6894	61.7482	19.3625	1.32694	1.47384
423	8.6	11.4523	11.7946	2.833	61.691	13.4519	1.32643	1.47384
424	9.63	11.3696	10.4124	2.6535	61.985	12.2714	1.28061	1.47382
425	5.27	11.2945	12.004	2.4578	61.6828	9.8806	1.27563	1.47382		middle
426	6.87	11.2185	11.0311	2.4497	60.5803	13.4914	1.26884	1.47382
427	2.6	11.1317	11.339	2.5858	60.5967	12.3049	1.26724	1.47382
428	4.2	11.0363	10.9707	2.5954	60.3843	12.297	1.27139	1.47382
429	5	10.9626	11.9194	2.5611	59.1593	12.3326	1.26534	1.47382		bottom
430	7.17	10.9183	10.3646	2.6422	59.1593	13.5428	1.25772	1.47382
431	8.97	10.8725	11.2591	2.4742	58.359	8.8206	1.26695	1.47382
432	10.43	10.8363	11.5037	2.3251	58.5713	10.0229	1.25905	1.4738

## Sheet: Sheet2
Mean Values of Multiple Monitoring Types at Different Monitoring Cross-Sections in Reservoir Areas.
cross-sections	Sedimentation(mm)	Crack opening (mm)	Lean (mm)	Seepage (L/min)	Soil Displacement (mm)	Stress (Mpa)	Loading (103KN)	Water Level (Km)
DM1-1	9.22333	11.2912	10.9976	2.56845	37.5537	21.1108	1.3422	1.47194
DM1-2	7.05167	10.8053	11.1136	3.01627	41.0062	11.9127	1.34007	1.47457
DM1-3	7.70917	10.7333	11.2692	2.89516	43.3568	9.82869	1.33861	1.47608
DM1-4	8.65833	11.4839	11.3478	2.01474	43.1778	15.4567	1.33032	1.47355
DM1-5	9.64917	11.0672	11.5824	1.73011	46.1594	13.2661	1.33039	1.47682
DM1-6	9.45917	11.1935	11.509	2.07628	42.6069	14.8627	1.34019	1.47272
DM2-1	9.4075	11.4831	11.2314	2.37425	43.8999	14.8395	1.35082	1.47178
DM2-2	9.69	11.079	11.2855	2.05794	48.1418	12.6061	1.3525	1.47318
DM2-3	9.70083	11.8887	11.4049	1.96622	46.908	14.895	1.33948	1.47453
DM2-4	9.09167	11.5891	11.7618	2.30919	54.5465	8.58382	1.35247	1.47327
DM2-5	9.17417	10.6597	11.634	2.24053	59.1457	17.8905	1.37257	1.47403
DM2-6	9.77417	10.2875	11.4696	3.58999	55.6068	18.4225	1.37357	1.47571
DM3-1	9.9825	11.0575	11.5459	1.90227	55.1236	17.5147	1.36617	1.47483
DM3-2	11.325	11.9639	11.5152	2.06837	58.0419	12.4184	1.38685	1.47241
DM3-3	9.6875	11.7082	11.9647	2.37804	53.7224	15.9422	1.402	1.47171
DM3-4	11.7942	11.3869	11.7557	2.35609	57.1108	9.61503	1.37497	1.47175
DM3-5	9.98833	11.2386	11.6366	2.14856	58.3243	17.1046	1.28567	1.47343
DM3-6	10.945	11.9603	11.7768	3.10776	54.7269	11.0417	1.2959	1.47251
DM4-1	10.2192	12.0112	11.3816	2.41411	59.3356	11.8015	1.31437	1.47319
DM4-2	10.5358	11.3027	11.4183	3.39153	58.1392	4.66811	1.31579	1.47264
DM4-3	10.7233	10.814	10.9018	3.48897	55.5721	11.0949	1.29261	1.47228
DM4-4	11.4817	11.7614	11.0503	2.3569	60.0529	3.46203	1.29597	1.47505
DM4-5	9.63917	11.9091	10.9476	2.31073	57.7778	13.2753	1.31635	1.47496
DM4-6	10.875	11.1082	11.0636	1.93173	55.8457	10.8874	1.31088	1.47483
DM5-1	7.93083	10.7898	11.2221	1.81062	60.7198	18.6398	1.29614	1.47472
DM5-2	6.99417	11.5483	11.475	1.56693	57.6138	19.6606	1.29022	1.47459
DM5-3	8.25333	11.8843	11.3461	2.22838	56.3452	19.6333	1.31278	1.47447
DM5-4	8.76	11.5145	11.3269	2.95134	60.9716	12.9495	1.30943	1.47439
DM5-5	10.8283	11.1238	11.4707	2.39263	57.2796	16.354	1.29307	1.47431
DM5-6	8.945	11.3075	11.2672	1.5295	57.7526	15.3658	1.29898	1.4742
DM6-1	9.10917	11.6339	11.2951	2.30386	59.4683	19.5391	1.3181	1.47416
DM6-2	8.74667	10.9047	11.3516	3.09211	57.085	12.944	1.31542	1.47411
DM6-3	9.31417	10.6534	11.2909	1.87046	61.2262	16.9299	1.296	1.47404
DM6-4	9.31333	11.0465	11.4365	2.01353	57.0578	13.7557	1.29326	1.47396
DM6-5	8.16583	11.9303	11.4206	3.36876	58.7081	12.8289	1.31527	1.47389
DM6-6	6.96167	11.1865	11.3893	2.59254	60.4619	13.0951	1.2823	1.47382

## Sheet: Sheet3
The average values of different monitoring types in the reservoir area at different monitoring Cross-Sections and different heights (high, medium, low)
cross-sections	top								middle								bottom
	T(Sedimentation(mm))	T(Crack opening (mm))	T(Lean (mm))	T(Seepage (L/min))	T(Soil Displacement (mm))	T(Stress (Mpa))	T(Loading (103KN))	T(Water Level (Km))	M(Sedimentation(mm))	M(Crack opening (mm))	M(Lean (mm))	M(Seepage (L/min))	M(Soil Displacement (mm))	M(Stress (Mpa))	M(Loading (103KN))	M(Water Level (Km))	B(Sedimentation(mm))	B(Crack opening (mm))	B(Lean (mm))	B(Seepage (L/min))	B(Soil Displacement (mm))	B(Stress (Mpa))	B(Loading (103KN))	B(Water Level (Km))
DM1-1	9.315	11.7536	10.9051	2.40417	29.9492	25.0062	1.34678	1.47042	10.365	11.7028	11.1184	2.65123	39.7962	26.5311	1.33715	1.47201	7.99	10.4173	10.9693	2.64995	42.9158	11.7951	1.34269	1.47339
DM1-2	7.8425	10.0726	10.793	3.2222	39.3347	4.61977	1.3459	1.47337	6.9725	10.6063	11.3372	2.9094	39.6063	9.09502	1.3348	1.47338	6.34	11.737	11.2107	2.9172	44.0775	22.0234	1.33949	1.47696
DM1-3	7.1675	11.0964	11.1277	3.06365	41.5785	15.3258	1.33937	1.47725	9.5925	10.211	11.3714	2.92328	44.4389	3.43732	1.34366	1.47622	6.3675	10.8925	11.3086	2.69855	44.0531	10.723	1.3328	1.47476
DM1-4	7.2575	11.5347	10.9265	2.4265	40.9027	15.5971	1.3329	1.4731	9.7325	11.6022	11.4705	1.9517	42.5994	16.6401	1.32835	1.47343	8.985	11.3149	11.6466	1.66603	46.0314	14.133	1.32971	1.47413
DM1-5	9.79	10.7967	11.5252	1.76775	47.8852	9.74837	1.3321	1.47768	7.74	10.8013	11.4203	1.79235	46.0968	10.2911	1.32814	1.47728	11.4175	11.6036	11.8015	1.63023	44.4961	19.7587	1.33093	1.47549
DM1-6	9.625	11.5815	11.2677	1.8386	43.512	19.1881	1.33746	1.47505	8.3425	10.5185	11.3058	2.12242	42.1012	8.28138	1.3375	1.47277	10.41	11.4806	11.9535	2.26783	42.2074	17.1187	1.34562	1.47036
DM2-1	10.4175	11.754	11.396	2.50755	42.4606	16.4983	1.346	1.46986	7.7475	11.5552	11.0988	2.3454	43.806	15.8066	1.35218	1.47139	10.0575	11.1401	11.1994	2.2698	45.4332	12.2136	1.35427	1.47408
DM2-2	7.735	10.817	11.0658	2.13628	47.1359	12.6514	1.35332	1.47149	11.9	10.9159	10.9248	2.07253	50.0658	12.6955	1.35495	1.4724	9.435	11.5041	11.8661	1.96503	47.2237	12.4714	1.34922	1.47567
DM2-3	10.3	11.9114	11.4452	1.87827	45.1882	19.5114	1.34186	1.47564	8.7925	11.8926	10.9608	1.87538	43.7182	15.4569	1.33832	1.47489	10.01	11.8622	11.8087	2.14502	51.8175	9.71678	1.33827	1.47305
DM2-4	7.65	11.7883	11.6552	2.00602	53.3324	4.2341	1.3444	1.47387	11.4575	11.6235	11.3346	2.09938	54.931	7.58928	1.3506	1.47332	8.1675	11.3554	12.2955	2.82218	55.3761	13.9281	1.36242	1.47261
DM2-5	8.4175	10.9075	11.6256	2.11185	59.1552	20.5594	1.37057	1.47258	9.49	10.6373	11.1583	1.6675	59.4697	19.1925	1.37387	1.47367	9.615	10.4344	12.1181	2.94225	58.8122	13.9196	1.37329	1.47585
DM2-6	9.09	10.2638	11.7044	5.22363	57.6975	14.6275	1.36767	1.47531	11.6725	10.2445	11.0441	3.302	55.4415	20.3753	1.37549	1.47549	8.56	10.3542	11.6604	2.24435	53.6815	20.2648	1.37754	1.47632
DM3-1	9.3275	10.4978	12.0095	1.94137	53.2017	19.0178	1.37238	1.47653	9.785	10.8869	10.8803	1.7656	55.2353	17.6734	1.36612	1.4749	10.835	11.7879	11.7479	1.99982	56.9339	15.8529	1.36001	1.47305
DM3-2	11.55	11.9538	11.6658	1.9807	58.6121	12.0832	1.37181	1.47254	11.1325	11.9656	11.1479	2.07592	58.7755	9.8481	1.3876	1.47253	11.2925	11.9724	11.732	2.14847	56.7379	15.324	1.40114	1.47217
DM3-3	9.46	11.8495	12.0858	2.36742	55.0658	20.8647	1.40423	1.47282	10.885	11.7566	11.6825	1.8945	53.6325	15.1653	1.40604	1.47184	8.7175	11.5187	12.1258	2.8722	52.4688	11.7968	1.39574	1.47047
DM3-4	12.375	11.4044	11.9124	2.84313	54.0695	7.38525	1.38796	1.46999	12.275	11.3843	11.7044	2.23155	57.7097	7.81255	1.39149	1.47272	10.7325	11.3719	11.6502	1.9936	59.5534	13.6473	1.34546	1.47255
DM3-5	10.5175	11.257	11.8683	2.03553	59.9209	21.6991	1.29048	1.47261	11.49	11.1487	11.8806	2.23072	58.4815	16.1865	1.2835	1.47314	7.9575	11.3099	11.1609	2.17943	56.5705	13.4282	1.28304	1.47454
DM3-6	11.2575	11.7517	11.8396	2.19462	55.2189	11.6071	1.28497	1.47366	8.2925	12.0435	11.9587	3.64553	54.0001	9.0517	1.29536	1.47243	13.285	12.0857	11.532	3.48313	54.9617	12.4662	1.30736	1.47143
DM4-1	10.575	12.09	11.6164	2.85783	57.3259	13.3806	1.30974	1.47306	9.6475	12.0317	11.0024	2.4776	59.5309	15.0583	1.31381	1.47324	10.435	11.9118	11.526	1.9069	61.15	6.96553	1.31956	1.47325
DM4-2	12.975	11.6411	11.3199	2.323	60.0148	6.2708	1.32121	1.47363	7.69	11.2672	11.5053	3.99845	58.0037	2.86355	1.31741	1.47287	10.9425	10.9999	11.4297	3.85312	56.399	4.86998	1.30876	1.47142
DM4-3	8.46	10.7569	11.301	3.8935	54.6003	10.639	1.29973	1.47134	13.435	10.7668	10.5512	3.46988	54.931	14.3474	1.2929	1.47133	10.275	10.9182	10.8531	3.10352	57.185	8.29818	1.2852	1.47415
DM4-4	11.6775	11.3318	10.7618	2.39312	59.1532	5.59408	1.28992	1.47504	10.735	11.8285	11.1249	2.31288	60.2312	1.7028	1.29458	1.47501	12.0325	12.1239	11.2641	2.3647	60.7743	3.0892	1.3034	1.47511
DM4-5	9.5325	12.1484	10.7094	2.288	59.5513	9.1205	1.31009	1.47507	8.6925	11.9508	11.1813	2.41587	57.6322	14.4121	1.31898	1.47491	10.6925	11.628	10.9521	2.22832	56.1499	16.2932	1.31996	1.47489
DM4-6	11.8525	11.3553	11.2051	2.06098	54.9576	14.4969	1.31547	1.47486	11.925	11.1064	11.3567	1.86157	55.5292	11.1809	1.3111	1.47482	8.8475	10.8629	10.629	1.87262	57.0503	6.98445	1.30607	1.4748
DM5-1	7.625	10.7901	11.3685	1.86488	59.5901	12.2522	1.31101	1.47476	7.6925	10.7633	11.3791	1.88345	61.054	19.1526	1.29407	1.47472	8.475	10.8162	10.9185	1.68355	61.5154	24.5147	1.28334	1.47469
DM5-2	5.1575	11.0764	11.6576	1.51933	59.3635	22.9651	1.28427	1.47468	8.705	11.6053	11.457	1.5628	57.428	19.964	1.28605	1.47457	7.12	11.9632	11.3105	1.61867	56.0499	16.0526	1.30035	1.47452
DM5-3	5.1175	12.0024	11.5521	1.74505	54.6738	14.3727	1.30723	1.4745	8.2175	11.8661	11.3973	2.03472	56.0887	19.8992	1.31104	1.47446	11.425	11.7845	11.089	2.90537	58.2733	24.6279	1.32006	1.47445
DM5-4	7.2425	11.6602	11.5313	3.29525	60.3925	14.9987	1.31575	1.47442	11.31	11.5249	11.2579	2.89655	61.7502	12.0273	1.30862	1.47438	7.7275	11.3585	11.1915	2.66222	60.7722	11.8225	1.30394	1.47436
DM5-5	12.5	11.1838	12.5247	2.44897	59.0491	17.3386	1.29737	1.47433	11.06	11.092	11.1329	2.70765	57.1463	16.4633	1.29216	1.47432	8.925	11.0957	10.7545	2.02125	55.6436	15.2601	1.28967	1.47428
DM5-6	8.775	11.144	11.5138	1.55785	55.6395	16.4756	1.29326	1.47422	11.5175	11.2652	11.3658	1.43405	57.6955	14.0205	1.29851	1.4742	6.5425	11.5134	10.922	1.5966	59.923	15.6013	1.30516	1.47418
DM6-1	10.175	11.7822	11.2091	1.8376	61.0602	14.4717	1.31301	1.47416	7.16	11.7322	11.4333	2.07105	59.7657	23.2871	1.31972	1.47416	9.9925	11.3873	11.243	3.00292	57.5791	20.8584	1.32157	1.47415
DM6-2	10	11.0413	11.2978	3.47193	55.1516	15.5485	1.31375	1.47413	7.875	10.8987	11.7496	3.09227	56.8522	13.2347	1.31765	1.47412	8.365	10.7741	11.0074	2.71212	59.2512	10.0487	1.31486	1.47409
DM6-3	11.475	10.6246	11.176	2.26505	62.0769	11.9885	1.30116	1.47407	7.325	10.6352	11.6526	1.9312	61.4276	17.2039	1.29571	1.47404	9.1425	10.7005	11.0442	1.41512	60.174	21.5974	1.29113	1.47401
DM6-4	8.625	10.7389	11.4767	1.5481	58.6285	18.2462	1.28543	1.47399	8.1	10.9144	11.7312	1.75065	57.2381	13.0252	1.29096	1.47396	11.215	11.4861	11.1016	2.74185	55.3067	9.9958	1.3034	1.47393
DM6-5	8.0475	11.9039	11.5297	3.46252	56.3419	9.57428	1.31496	1.47391	8.5575	12.0252	11.5449	3.59282	59.0491	12.4814	1.31451	1.47389	7.8925	11.8619	11.1871	3.05093	60.7334	16.4311	1.31634	1.47387
DM6-6	8.2575	11.4918	11.57	2.7548	61.7625	16.1121	1.31387	1.47384	4.735	11.1702	11.3362	2.52218	60.811	11.9935	1.27077	1.47382	7.8925	10.8974	11.2617	2.50065	58.8122	11.1797	1.26226	1.47381
